# Supplementary material for: Reformulation of Processed Yogurt and Breakfast Cereals over Time: A Scoping Review
Source: Int J Environ Res Public Health. 2023 Feb 14;20(4):3322. doi: 10.3390/ijerph20043322 (PMC9964677; doi:10.3390/ijerph20043322)
Supplement: Supplementary file 1 [file ijerph-20-03322-s001.zip]

Archive with 3 entries (3 files):
- Supplementary Table S1_January 2023.pdf
- Supplementary Table S2_January 2023.pdf
- Supplementary Table S3 Axis Quality Appraisal_January 2023.pdf
